# Supplementary material for: Bat-Associated Pathogenic Leptospira spp. from Forest Fragments in Southwestern Brazilian Amazonia
Source: Transbound Emerg Dis. 2024 Jan 3;2024:6633866. doi: 10.1155/2024/6633866 (PMC12017250; doi:10.1155/2024/6633866)
Supplement: Supplementary 1 — There are some pictures of the bat species captured during the study. [file 6633866.f1.txt]

Acession number	Strain	Species	Geographical location (City-State)	Landscape type	Host (common name)	Host (scientific name)	Reference
MZ442336	S119	L. interrogans	Brasiléia - Acre	Urban	Pig	Sus scrofa domesticus	Gomes et al., 2021
MZ442335	S113	L. interrogans	Brasiléia - Acre	Urban	Pig	Sus scrofa domesticus	Gomes et al., 2021
MZ442334	S174	L. interrogans	Brasiléia - Acre	Urban	Pig	Sus scrofa domesticus	Gomes et al., 2021
MZ442333	S73	L. interrogans	Brasiléia - Acre	Urban	Pig	Sus scrofa domesticus	Gomes et al., 2021
MZ442332	S137	L. interrogans	Brasiléia - Acre	Urban	Pig	Sus scrofa domesticus	Gomes et al., 2021
MZ442331	S103	L. interrogans	Brasiléia - Acre	Urban	Pig	Sus scrofa domesticus	Gomes et al., 2021
MZ442330	S88	L. interrogans	Brasiléia - Acre	Urban	Pig	Sus scrofa domesticus	Gomes et al., 2021
MZ442329	S76	L. interrogans	Brasiléia - Acre	Urban	Pig	Sus scrofa domesticus	Gomes et al., 2021
MZ442328	S67	L. interrogans	Brasiléia - Acre	Urban	Pig	Sus scrofa domesticus	Gomes et al., 2021
MZ442327	S66	L. interrogans	Brasiléia - Acre	Urban	Pig	Sus scrofa domesticus	Gomes et al., 2021
MZ442326	S47	L. interrogans	Brasiléia - Acre	Urban	Pig	Sus scrofa domesticus	Gomes et al., 2021
MT361677	19845	L. interrogans	Boca do Acre - Amazonas	Periurban	Common neacomys (rodent)	Neacomys spinosus	Medeiros et al., 2020
MT361676	19799	L. interrogans	Boca do Acre - Amazonas	Periurban	Amazonian red-sided opossum (marsupial)	Monodelphis glirina	Medeiros et al., 2020
MT361675	18063	L. interrogans	Plácido de Castro - Acre	Rural	Spectacled slender opossum (marsupial)	Marmosops ocellatus	Medeiros et al., 2020
MT361674	19817	L. interrogans	Boca do Acre - Amazonas	Periurban	Pygmy rice rats (rodent)	Oligoryzomys microtis	Medeiros et al., 2020
MT361673	19804	L. interrogans	Boca do Acre - Amazonas	Periurban	Spectacled slender opossum (marsupial)	Marmosops ocellatus	Medeiros et al., 2020
MT361672	18052	L. interrogans	Plácido de Castro - Acre	Rural	Gardner's spiny-rat (rodent)	Proechimys aff. gardneri	Medeiros et al., 2020
MT361671	19881	L. interrogans	Rio Branco - Acre	Forest	Musser's neacomys (rodent)	Neacomys aff. musseri	Medeiros et al., 2020
MT361670	19812	L. interrogans	Boca do Acre - Amazonas	Periurban	Short-tailed spiny-rat (rodent)	Proechimys brevicauda	Medeiros et al., 2020
MT361669	19802	L. interrogans	Boca do Acre - Amazonas	Periurban	Long-furred woolly mouse opossum (marsupial)	Marmosa demerarae	Medeiros et al., 2020
MT361668	19875	L. interrogans	Rio Branco - Acre	Forest	Common bristly mouse (rodent)	Neacomys spinosus	Medeiros et al., 2020
MT361667	19826	L. interrogans	Boca do Acre - Amazonas	Periurban	Bare-tailed woolly mouse opossum (marsupial)	Marmosa regina	Medeiros et al., 2020
MT361666	19818	L. interrogans	Boca do Acre - Amazonas	Periurban	Common neacomys (rodent)	Neacomys spinosus	Medeiros et al., 2020
MT708196	M02/20-155	L. interrogans	Pará	Rural	Bovine	Bos taurus	Guedes et al., 2020a
MT708195	M02/20-136	L. interrogans	Pará	Rural	Bovine	Bos taurus	Guedes et al., 2020a
MK077133	98	L. interrogans	Pará	Rural	Bovine	Bos taurus	Guedes et al., 2018
MK077132	161	L. interrogans	Pará	Rural	Bovine	Bos taurus	Guedes et al., 2018
MN901996	M51/19-70	L. interrogans	Pará	Rural	Bovine	Bos taurus	Guedes et al., 2021
MN901995	M51/19-71	L. interrogans	Pará	Rural	Bovine	Bos taurus	Guedes et al., 2021
MN901994	M51/19-72	L. interrogans	Pará	Rural	Bovine	Bos taurus	Guedes et al., 2021
MN901993	M51/19-80	L. interrogans	Pará	Rural	Bovine	Bos taurus	Guedes et al., 2021
MN901992	M51/19-87	L. interrogans	Pará	Rural	Bovine	Bos taurus	Guedes et al., 2021
MN723893	136	L. interrogans	Pará	Rural	Bovine	Bos taurus	Guedes et al., 2020b
OQ992783	R21893	L. interrogans	Manoel Urbano - Acre	Forest	Great fruit-eating bat	Artibeus lituratus	Present study
OQ992784	R21930	L. interrogans	Manoel Urbano - Acre	Forest	Flat-faced fruiteating bat	Artibeus planirostris	Present study
OQ992785	R21961	L. interrogans	Rio Branco - Acre	Urban	Silky short-tailed bat	Carollia brevicauda	Present study
OQ992786	R21973	L. interrogans	Rio Branco - Acre	Urban	Tent-making bat	Uroderma bilobatum	Present study
OQ992787	R22024	L. interrogans	Rio Branco - Acre	Rural	Tilda's yellow-shouldered bat	Sturnira tildae	Present study
OQ992788	R22030	L. interrogans	Rio Branco - Acre	Rural	Vampire bat	Desmondus rotundus	Present study
OQ992789	R22055	L. interrogans	Rio Branco - Acre	Periurban	Pallas's long-tongued bat	Glossophaga soricina	Present study
OQ992790	R22093	L. interrogans	Rio Branco - Acre	Rural	Silky short-tailed bat	Carollia brevicauda	Present study
OQ992791	R22108	L. interrogans	Rio Branco - Acre	Rural	Flat-faced fruiteating bat	Artibeus planirostris	Present study
OQ992792	R22110	L. interrogans	Rio Branco - Acre	Rural	Great fruit-eating bat	Artibeus lituratus	Present study
OQ992793	R22144	L. interrogans	Rio Branco - Acre	Periurban	Great fruit-eating bat	Artibeus lituratus	Present study
OQ992794	R22148	L. interrogans	Rio Branco - Acre	Periurban	Flat-faced fruiteating bat	Artibeus planirostris	Present study
OQ992795	R21964	Leptospira sp.	Rio Branco - Acre	Urban	Striped hairy-nosed bat	Gardnerycteris crenulatum	Present study
OQ793707	R21827	Leptospira sp.	Rio Branco - Acre	Urban	Seba’s short tailed bat	Carollia perspicillata	Di Azevedo et al., 2023
OQ793708	R21847	Leptospira sp.	Rio Branco - Acre	Urban	Riparian myotis	Myotis riparius	Di Azevedo et al., 2023
OQ793709	R21882	Leptospira sp.	Manoel Urbano - Acre	Forest	Lesser long-tailed bat	Choeroniscus minor	Di Azevedo et al., 2023
OQ793710	R21888	Leptospira sp.	Manoel Urbano - Acre	Forest	Flat-faced fruiteating bat	Artibeus planirostris	Di Azevedo et al., 2023
OQ793711	R21903	Leptospira sp.	Manoel Urbano - Acre	Forest	Flat-faced fruiteating bat	Artibeus planirostris	Di Azevedo et al., 2023
OQ793712	R21960	Leptospira sp.	Rio Branco - Acre	Urban	Flat-faced fruiteating bat	Artibeus planirostris	Di Azevedo et al., 2023
OQ793713	R21980	Leptospira sp.	Rio Branco - Acre	Rural	Striped hairy-nosed bat	Gardnerycteris crenulatum	Di Azevedo et al., 2023
OQ793714	R22023	Leptospira sp.	Rio Branco - Acre	Rural	Vampire bat	Desmodus rotundus	Di Azevedo et al., 2023
